# Supplementary material for: Repurposing the orphan drug nitisinone to control the transmission of African trypanosomiasis
Source: PLoS Biol. 2021 Jan 26;19(1):e3000796. doi: 10.1371/journal.pbio.3000796 (PMC7837477; doi:10.1371/journal.pbio.3000796)
Supplement: S1 Data — (XLSX) [file pbio.3000796.s021.xlsx]

## Sheet: Fig. 1B Data
Figure	Replicate	Target gene	N
1B	1	dsGFP	10
	1	dsTAT	12
	1	dsHPPD	12
	2	dsGFP	13
	2	dsTAT	16
	2	dsHPPD	14
Total number of flies			77

## Sheet:  Fig. 1C and S3B Data
NTBC MW: 329.22811 g.mol-1
Figure	Replicate	Dose NTBC (µg/ml)	µmol/ml (mM)	µM	M	log(conc), M	N	Dead insects 24 h PBM	% mortality 24hPBM
1C	1	PBS	0	0	0		20	0	0
	1	50	0.15187	151.87	0.00015187	-3.81853	16	10	62.5
	1	25	0.0759352	75.9352	7.59352e-05	-4.11956	23	19	82.6087
	1	10	0.0303741	30.3741	3.03741e-05	-4.5175	20	14	70
	1	5	0.015187	15.187	1.5187e-05	-4.81853	20	15	75
	1	2.5	0.00759352	7.59352	7.59352e-06	-5.11956	-----	-----	-----
	1	0.75	0.00227806	2.27806	2.27806e-06	-5.64244	-----	-----	-----
	1	0.5	0.0015187	1.5187	1.5187e-06	-5.81853	-----	-----	-----
	1	0.25	0.000759352	0.759352	7.59352e-07	-6.11956	-----	-----	-----
	1	0.1	0.000303741	0.303741	3.03741e-07	-6.5175	-----	-----	-----
	2	PBS	0	0	0		22	0	0
	2	50	0.15187	151.87	0.00015187	-3.81853	21	21	100
	2	25	0.0759352	75.9352	7.59352e-05	-4.11956	23	17	73.913
	2	10	0.0303741	30.3741	3.03741e-05	-4.5175	21	21	100
	2	5	0.015187	15.187	1.5187e-05	-4.81853	22	22	100
	2	2.5	0.00759352	7.59352	7.59352e-06	-5.11956	22	20	90.9091
	2	0.75	0.00227806	2.27806	2.27806e-06	-5.64244	-----	-----	-----
	2	0.5	0.0015187	1.5187	1.5187e-06	-5.81853	21	14	66.6667
	2	0.25	0.000759352	0.759352	7.59352e-07	-6.11956	-----	-----	-----
	2	0.1	0.000303741	0.303741	3.03741e-07	-6.5175	22	0	0
	3	PBS	0	0	0		23	0	0
	3	50	0.15187	151.87	0.00015187	-3.81853	-----	-----	-----
	3	25	0.0759352	75.9352	7.59352e-05	-4.11956	-----	-----	-----
	3	10	0.0303741	30.3741	3.03741e-05	-4.5175	-----	-----	-----
	3	5	0.015187	15.187	1.5187e-05	-4.81853	-----	-----	-----
	3	2.5	0.00759352	7.59352	7.59352e-06	-5.11956	17	9	52.9412
	3	0.75	0.00227806	2.27806	2.27806e-06	-5.64244	28	16	57.1429
	3	0.5	0.0015187	1.5187	1.5187e-06	-5.81853	19	14	73.6842
	3	0.25	0.000759352	0.759352	7.59352e-07	-6.11956	21	1	4.7619
	3	0.1	0.000303741	0.303741	3.03741e-07	-6.5175	22	0	0
	4	PBS	0	0	0		24	0	0
	4	50	0.15187	151.87	0.00015187	-3.81853	27	25	92.5926
	4	25	0.0759352	75.9352	7.59352e-05	-4.11956	23	16	69.5652
	4	10	0.0303741	30.3741	3.03741e-05	-4.5175	26	23	88.4615
	4	5	0.015187	15.187	1.5187e-05	-4.81853	22	16	72.7273
	4	2.5	0.00759352	7.59352	7.59352e-06	-5.11956	27	20	74.0741
	4	0.75	0.00227806	2.27806	2.27806e-06	-5.64244	-----	-----	-----
	4	0.5	0.0015187	1.5187	1.5187e-06	-5.81853	-----	-----	-----
	4	0.25	0.000759352	0.759352	7.59352e-07	-6.11956	-----	-----	-----
	4	0.1	0.000303741	0.303741	3.03741e-07	-6.5175	-----	-----	-----
	5	PBS	0	0	0		24	0	0
	5	50	0.15187	151.87	0.00015187	-3.81853	24	24	100
	5	25	0.0759352	75.9352	7.59352e-05	-4.11956	24	24	100
	5	10	0.0303741	30.3741	3.03741e-05	-4.5175	24	24	100
	5	5	0.015187	15.187	1.5187e-05	-4.81853	24	24	100
	5	2.5	0.00759352	7.59352	7.59352e-06	-5.11956	24	24	100
	5	0.75	0.00227806	2.27806	2.27806e-06	-5.64244	-----	-----	-----
	5	0.5	0.0015187	1.5187	1.5187e-06	-5.81853	24	14	58.3333
	5	0.25	0.000759352	0.759352	7.59352e-07	-6.11956	-----	-----	-----
	5	0.1	0.000303741	0.303741	3.03741e-07	-6.5175	-----	-----	-----
	6	PBS	0	0	0		28	0	0
	6	50	0.15187	151.87	0.00015187	-3.81853	-----	-----	-----
	6	25	0.0759352	75.9352	7.59352e-05	-4.11956	-----	-----	-----
	6	10	0.0303741	30.3741	3.03741e-05	-4.5175	-----	-----	-----
	6	5	0.015187	15.187	1.5187e-05	-4.81853	28	24	85.7143
	6	2.5	0.00759352	7.59352	7.59352e-06	-5.11956	28	24	85.7143
	6	0.75	0.00227806	2.27806	2.27806e-06	-5.64244	29	23	79.3103
	6	0.5	0.0015187	1.5187	1.5187e-06	-5.81853	25	17	68
	6	0.25	0.000759352	0.759352	7.59352e-07	-6.11956	28	0	0
	6	0.1	0.000303741	0.303741	3.03741e-07	-6.5175	28	0	0
Total number of flies							914

## Sheet: Fig. 1E data
NTBC MW: 329.22811 g.mol-1
Figure	Replicate	NTBC mg/Kg	NTBC mmol/kg	N	Dead insects 24 h PBM	% mortality 26hPBM
1E	1	0	0	15	0	0
NTBC in vivo	1	2	0.00607478	12	11	91.6667
	1	1	0.00303739	14	13	92.8571
	1	0.5	0.0015187	15	3	20
	1	0.2	0.000607478	15	0	0
	1	0.1	0.000303739	15	0	0
Total number of flies				86

## Sheet: Fig. 1F Data
NTBC MW: 329.22811 g.mol-1
Figure	Replicate	NTBC ng/fly	NTBC nmol/fly	N	dead insect 24 h PBM	% mortality 24 h PBM
1D	1	0	0	20	0	0
	1	1000	3.03739	20	15	75
	1	500	1.5187	20	20	100
	1	250	0.759348	19	15	78.9474
	1	125	0.379674	20	19	95
	1	62.5	0.189837	20	17	85
	1	31.25	0.0949184	19	19	100
	1	15.625	0.0474592	20	15	75
	1	7.8	0.0236916	20	9	45
	1	3.9	0.0118458	20	3	15
	2	0	0	10	0	0
	2	1000	3.03739	10	10	100
	2	500	1.5187	10	10	100
	2	250	0.759348	10	10	100
	2	125	0.379674	10	10	100
	2	62.5	0.189837	10	10	100
	2	31.25	0.0949184	10	10	100
	2	15.625	0.0474592	10	6	60
	2	7.8	0.0236916	10	1	10
	2	3.9	0.0118458	10	0	0
	3	0	0	16	0	0
	3	1000	3.03739	16	15	93.75
	3	500	1.5187	15	15	100
	3	250	0.759348	15	14	93.3333
	3	125	0.379674	15	15	100
	3	62.5	0.189837	15	15	100
	3	31.25	0.0949184	14	12	85.7143
	3	15.625	0.0474592	15	5	33.3333
	3	7.8	0.0236916	15	3	20
	3	3.9	0.0118458	15	0	0
Total number of flies				449

## Sheet: Fig.1G Data
NTBC MW: 329.22811 g.mol-1
Figure	Replicate	NTBC dose (µg/ml)	µmol/ml (mM)	µM	N	dead insect 24 h PBM	% mortality 24 h PBM
1G	1	0	0	0	25	0	0
	1	50	0.15187	151.87	25	0	0
	1	5	0.015187	15.187	25	0	0
	1	0.5	0.0015187	1.5187	25	0	0
	2	0	0	0	25	0	0
	2	50	0.15187	151.87	25	0	0
	2	5	0.015187	15.187	25	0	0
	2	0.5	0.0015187	1.5187	25	0	0
Total number of bees					200

## Sheet: Fig. 3B data
TYROSINE										Statistical representation
	Discovery?	P value	Mean1	Mean2	Difference	SE of difference	t ratio	df	q value
0h	No	0.103081	950652983	767765880	182887103	99407440	1.84	8	0.103081	ns
5h	Yes	3.89001e-07	2909907427	551205574	2358701853	157438551	14.98	8	1.167e-06	****
10h	Yes	2.19861e-06	1871094112	289556383	1581537729	132231652	11.96	8	3.29791e-06	****
HPLA
	Discovery?	P value	Mean1	Mean2	Difference	SE of difference	t ratio	df	q value
0h	Yes	5.58186e-06	21130682	4265625	16865057	1594752	10.58	8	8.3728e-06	****
5h	Yes	2.40108e-07	131097203	13171124	117926079	7397191	15.94	8	7.20323e-07	****
10h	Yes	0.000372846	136961348	5804478	131156870	22331324	5.873	8	0.000372846	***
FUMARIC ACID
	Discovery?	P value	Mean1	Mean2	Difference	SE of difference	t ratio	df	q value
0h	No	0.234925	42927481	51847453	-8919972	6944541	1.284	8	0.234925	ns
5h	No	0.0166976	65719389	94863491	-29144102	9667827	3.015	8	0.0250464	*
10h	Yes	1.03708e-06	15609909	71965982	-56356073	4271190	13.19	8	3.11125e-06	****

## Sheet: Fig. 4A Data
Mesotrione MW: 339.32 g.mol-1
Figure	Replicate	Mesotrione dose (µg/ml)	µmol/ml (mM)	µM	N	dead insect 24 h PBM	% mortality 24 h PBM
4A	1	0	0	0	27	0	0
	1	2000	5.89414	5894.14	-----	-----	-----
	1	1000	2.94707	2947.07	24	4	16.6667
	1	750	2.2103	2210.3	-----	-----	-----
	1	500	1.47354	1473.54	22	1	4.54545
	1	250	0.736768	736.768	22	1	4.54545
	1	100	0.294707	294.707	22	0	0
	1	50	0.147354	147.354	-----	-----	-----
	1	10	0.0294707	29.4707	-----	-----	-----
	2	0	0	0	28	0	0
	2	2000	5.89414	5894.14	-----	-----	-----
	2	1000	2.94707	2947.07	19	12	63.1579
	2	750	2.2103	2210.3	10	5	50
	2	500	1.47354	1473.54	-----	-----	-----
	2	250	0.736768	736.768	16	5	31.25
	2	100	0.294707	294.707	16	7	43.75
	2	50	0.147354	147.354	15	5	33.3333
	2	10	0.0294707	29.4707	21	4	19.0476
	3	0	0	0	24	0	0
	3	2000	5.89414	5894.14	22	22	100
	3	1000	2.94707	2947.07	21	20	95.2381
	3	750	2.2103	2210.3	25	17	68
	3	500	1.47354	1473.54	21		0
	3	250	0.736768	736.768	-----	-----	-----
	3	100	0.294707	294.707	-----	-----	-----
	3	50	0.147354	147.354	-----	-----	-----
	3	10	0.0294707	29.4707	-----	-----	-----
Total number of flies					355

## Sheet: Fig. 4B Data
Figure	Replicate	[BSA] mg/ml	log[BSA] mg/ml	N	Dead flies 24h after feeding	alive flies	% mortaliy 24h after feeding
4B	1	40	1.60206	10	10	0	100
	1	34	1.53148	8	8	0	100
	1	30	1.47712	10	10	0	100
	1	25	1.39794	8	8	0	100
	1	20	1.30103	8	8	0	100
	1	15	1.17609	9	5	4	55.5556
	1	10	1	8	1	7	12.5
	1	5	0.69897	8	0	8	0
	1	0		10	0	10	0
	1	blood		10	10	0	100
	2	30	1.47712	9	9	0	100
	2	20	1.30103	7	5	2	71.4286
	2	18	1.25527	7	6	1	85.7143
	2	16	1.20412	6	3	3	50
	2	15	1.17609	8	2	6	25
	2	14	1.14613	8	3	5	37.5
	2	12	1.07918	10	3	7	30
	2	10	1	8	3	5	37.5
	2	5	0.69897	8	1	7	12.5
	2	0		9	0	9	0
	3	20	1.30103	31	31	0	100
	3	18	1.25527	40	34	6	85
	3	15	1.17609	38	30	8	78.9474
	3	12	1.07918	24	3	21	12.5
	3	10	1	28	2	26	7.14286
	3	0		27	0	27	0
	4	30	1.47712	60	55	5	91.6667
	4	25	1.39794	48	42	6	87.5
	4	20	1.30103	54	46	8	85.1852
	4	18	1.25527	51	43	8	84.3137
	4	16	1.20412	58	47	11	81.0345
	4	15	1.17609	80	66	14	82.5
	4	12	1.07918	57	27	30	47.3684
	4	10	1	23	7	16	30.4348
Total number of flies				788

## Sheet: Fig. S3 Data
Mesotrione MW: 339.32 g.mol-1
Figure	Replicate	Mesotrione dose (µg/ml)	µmol/ml (mM)	µM	M	log[Mes], M	N	Dead insect 24 h PBM	% mortality 24 h PBM
S3A	1	0	0	0	0		24	0	0
	1	2000	5.89414	5894.14	0.00589414	-2.22958	25	25	100
	1	1500	4.42061	4420.61	0.00442061	-2.35452	25	25	100
	1	1000	2.94707	2947.07	0.00294707	-2.53061	25	25	100
	1	750	2.2103	2210.3	0.0022103	-2.65555	25	23	92
	1	500	1.47354	1473.54	0.00147354	-2.83164	25	25	100
	1	250	0.736768	736.768	0.000736768	-3.13267	25	24	96
	1	100	0.294707	294.707	0.000294707	-3.53061	27	20	74.0741
	2	0	0	0	0		21	0	0
	2	2000	5.89414	5894.14	0.00589414	-2.22958	-----	-----	-----
	2	1500	4.42061	4420.61	0.00442061		-----	-----	-----
	2	1000	2.94707	2947.07	0.00294707	-2.53061	21	18	85.7143
	2	750	2.2103	2210.3	0.0022103	-2.65555	-----	-----	-----
	2	500	1.47354	1473.54	0.00147354	-2.83164	-----	-----	-----
	2	250	0.736768	736.768	0.000736768	-3.13267	20	13	65
	2	100	0.294707	294.707	0.000294707	-3.53061	20	7	35
	2	50	0.147354	147.354	0.000147354	-3.83164	20	6	30
	2	10	0.0294707	29.4707	2.94707e-05	-4.53061	21	0	0
	3	0	0	0	0		19	0	0
	3	2000	5.89414	5894.14	0.00589414	-2.22958	-----	-----	-----
	3	1500	4.42061	4420.61	0.00442061		-----	-----	-----
	3	1000	2.94707	2947.07	0.00294707	-2.53061	-----	-----	-----
	3	750	2.2103	2210.3	0.0022103	-2.65555	34	32	94.1176
	3	500	1.47354	1473.54	0.00147354	-2.83164	21	5	23.8095
	3	250	0.736768	736.768	0.000736768	-3.13267	21	7	33.3333
	3	100	0.294707	294.707	0.000294707	-3.53061	20	6	30
	3	50	0.147354	147.354	0.000147354	-3.83164	22	1	4.54545
	3	10	0.0294707	29.4707	2.94707e-05	-4.53061	22	0	0
	4	0	0	0	0		25	0	0
	4	2000	5.89414	5894.14	0.00589414	-2.22958	25	25	100
	4	1500	4.42061	4420.61	0.00442061		25	25	100
	4	1000	2.94707	2947.07	0.00294707	-2.53061	25	24	96
	4	750	2.2103	2210.3	0.0022103	-2.65555	24	24	100
	4	500	1.47354	1473.54	0.00147354	-2.83164	25	25	100
	4	250	0.736768	736.768	0.000736768	-3.13267	25	25	100
	4	100	0.294707	294.707	0.000294707	-3.53061	25	24	96
	4	50	0.147354	147.354	0.000147354	-3.83164	-----	-----	-----
	4	10	0.0294707	29.4707	2.94707e-05	-4.53061	-----	-----	-----
	5	0	0	0	0		25	0	0
	5	2000	5.89414	5894.14	0.00589414	-2.22958	-----	-----	-----
	5	1500	4.42061	4420.61	0.00442061		-----	-----	-----
	5	1000	2.94707	2947.07	0.00294707	-2.53061	23	23	100
	5	750	2.2103	2210.3	0.0022103	-2.65555	26	25	96.1538
	5	500	1.47354	1473.54	0.00147354	-2.83164	24	23	95.8333
	5	250	0.736768	736.768	0.000736768	-3.13267	24	22	91.6667
	5	100	0.294707	294.707	0.000294707	-3.53061	26	19	73.0769
	5	50	0.147354	147.354	0.000147354	-3.83164	25	3	12
	5	10	0.0294707	29.4707	2.94707e-05	-4.53061	25	0	0
	6	0	0	0	0		20	0	0
	6	2000	5.89414	5894.14	0.00589414	-2.22958	-----	-----	-----
	6	1500	4.42061	4420.61	0.00442061		-----	-----	-----
	6	1000	2.94707	2947.07	0.00294707	-2.53061	-----	-----	-----
	6	750	2.2103	2210.3	0.0022103	-2.65555	19	13	68.4211
	6	500	1.47354	1473.54	0.00147354	-2.83164	19	13	68.4211
	6	250	0.736768	736.768	0.000736768	-3.13267	19	7	36.8421
	6	100	0.294707	294.707	0.000294707	-3.53061	20	5	25
	6	50	0.147354	147.354	0.000147354	-3.83164	21	0	0
	6	10	0.0294707	29.4707	2.94707e-05	-4.53061	21	1	4.7619
Total number of flies							1019

## Sheet: Fig S4A Data
Mesotrione MW: 339.32 g.mol-1
Figure	Replicate	Mesotrione dose (µg/ml)	µmol/ml (mM)	µM	M	log[Mes], M	N	Dead insect 24 h PBM	% mortality 24 h PBM
S4A	1	0	0	0	0		24	0	0
	1	2000	5.89414	5894.14	0.00589414	-2.22958	25	25	100
	1	1500	4.42061	4420.61	0.00442061	-2.35452	25	25	100
	1	1000	2.94707	2947.07	0.00294707	-2.53061	25	25	100
	1	750	2.2103	2210.3	0.0022103	-2.65555	25	23	92
	1	500	1.47354	1473.54	0.00147354	-2.83164	25	25	100
	1	250	0.736768	736.768	0.000736768	-3.13267	25	24	96
	1	100	0.294707	294.707	0.000294707	-3.53061	27	20	74.0741
	2	0	0	0	0		21	0	0
	2	2000	5.89414	5894.14	0.00589414	-2.22958	-----	-----	-----
	2	1500	4.42061	4420.61	0.00442061		-----	-----	-----
	2	1000	2.94707	2947.07	0.00294707	-2.53061	21	18	85.7143
	2	750	2.2103	2210.3	0.0022103	-2.65555	-----	-----	-----
	2	500	1.47354	1473.54	0.00147354	-2.83164	-----	-----	-----
	2	250	0.736768	736.768	0.000736768	-3.13267	20	13	65
	2	100	0.294707	294.707	0.000294707	-3.53061	20	7	35
	2	50	0.147354	147.354	0.000147354	-3.83164	20	6	30
	2	10	0.0294707	29.4707	2.94707e-05	-4.53061	21	0	0
	3	0	0	0	0		19	0	0
	3	2000	5.89414	5894.14	0.00589414	-2.22958	-----	-----	-----
	3	1500	4.42061	4420.61	0.00442061		-----	-----	-----
	3	1000	2.94707	2947.07	0.00294707	-2.53061	-----	-----	-----
	3	750	2.2103	2210.3	0.0022103	-2.65555	34	32	94.1176
	3	500	1.47354	1473.54	0.00147354	-2.83164	21	5	23.8095
	3	250	0.736768	736.768	0.000736768	-3.13267	21	7	33.3333
	3	100	0.294707	294.707	0.000294707	-3.53061	20	6	30
	3	50	0.147354	147.354	0.000147354	-3.83164	22	1	4.54545
	3	10	0.0294707	29.4707	2.94707e-05	-4.53061	22	0	0
Total number of flies							483

[truncated: 9 more sheets: Fig. S4B Data, Fig. S4D Data, Fig. S4E Data, Fig. S5 Data, Fig. S9 Data, Fig. S10 Data, Fig. S11 Data, Fig. S12 Data, Fig. S13 Data]
